# Supplementary material for: Are ChatGPT’s knowledge and interpretation ability comparable to those of medical students in Korea for taking a parasitology examination?: a descriptive study
Source: J Educ Eval Health Prof. 2023 Jan 11;20:1. doi: 10.3352/jeehp.2023.20.1 (PMC9905868; doi:10.3352/jeehp.2023.20.1)
Supplement: Supplementary file 1 [file jeehp-20-1-dataset1.xlsx]

## Sheet: classification
Item No.	Category	Parasite	Level of knowledge	Correct answer	ChatGPT's answer	Yes or No	Explanation	Comment
1	Protozoa	Entamoeba histolytica	2	1	Not possible	0	3	Figure can not be interpreted.
2	Protozoa	Entamoeba histolytica	3	4	4	1	1
3	Protozoa	Entamoeba histolytica	1	4	Not possible	0	3
4	Protozoa	Entamoeba histolytica	1	3	3	1	1
5	Protozoa	Cryptosporidium parvum	2	3	3	1	1
6	Protozoa	Cryptosporidium parvum	1	1	1	1	1
7	Protozoa	Cryptosporidium parvum	3	5	wrong	0	3	nitazoxanide is explained.
8	Protozoa	Cryptosporidium parvum	2	2	wrong	0	1	Two options were selected
9	Protozoa	Cryptosporidium parvum	1	4	wrong	0	2	Answer is not included in 5 options
10	Protozoa	Trichomonas vaginalis	2	3	wrong	0	2	Two options were selected
11	Protozoa	Trichomonas vaginalis	3	4		1	1
12	Protozoa	Trichomonas vaginalis	1	5	1	0	3	One best option is wrong
13	Protozoa	Leishmania braziliensis	2	1	1	1	1
14	Protozoa	Leishmania braziliensis	2	1	1	1	1
15	Protozoa	Leishmania braziliensis	1	1	1	1	1
16	Nematode	Trichinella spirlalis	2	1	1	1	1
17	Nematode	Trichinella spirlalis	3	5	5	1	1
18	Nematode	Ancylostoma duodenale larva	2	1	1	1	1
19	Nematode	Loa loa	2	4	1	0	3	wrong answer. Insuffiicient knowledge
20	Nematode	Thelazia callipaeda	2	3	3	1	1
21	Protist	Pneumocystis carinii	2	4	1	0	2	wrong answer. Insuffiicient knowledge
22	Protist	Pneumocystis carinii	2	1	1	1	1
23	Protozoa	Acanthamoeba culbertsoni	2	5	5	1	1
24	Nematode	Anisaksi simplex	2	4	4	1	2	Some inadequate explanation	It is important to note that additional testing, such as PCR or microscopy, would be necessary to confirm the diagnosis.
25	Nematode	Anisaksi simplex	1	2	2	1	2	Some inadequate explanation	It is important to note that additional testing, such as PCR or microscopy, would be necessary to confirm the diagnosis.
26	General parasitolog y	Scientific name	1	3	wrong	0	2	Capital character and small character was not disrimiated by ChatGPT
27	Nematode	Enterobius vermicluaris	1	4	4	1	1
28	Nematode	Ascaris lumbricoides	1	2	2	1	1
29	General parasitolog y	definition	1	1	1	1	1
30	General parasitolog y	definition	1	4	4	1	1
31	General parasitolog y	definition	1	2	2	1	1
32	Nematode	Enterobius vermicluaris	2	3	Not possible	0	2	Epidemiological information on Korea is short.
33	Nematode	Ascaris lumbricoides	2	1	Wrong answer	0	3	Not possible to interprete the figure
34	Nematode	Trichuris trichiura	2	1	1	1	2		It is important to note that a definitive diagnosis of a parasite infection requires laboratory testing, and that the appearance of the parasite and its eggs alone may not be sufficient to identify it.--incorrect explanation
35	Nematode	Trichuris trichiura	2	2	2	1	1
36	Nematode	Trichuris trichiura	1	2	2	1
37	Nematode	Enterobius vermicluaris	1	2	1	0	3	wrong answer. Insuffiicient knowledge
38	Nematode	Enterobius vermicluaris	2	2	2	1	2	wrong explanation,	It is important to note that a definitive diagnosis of a parasite infection requires laboratory testing, and that the appearance of the parasite and its eggs alone may not be sufficient to identify it.-->wrong explanation
39	Nematode	Enterobius vermicluaris	3	2	No answer	0	1	select option NOT presented.	explanation is good
40	Nematode	Enterobius vermicluaris	3	1	No answer	0	3	wrong explanation,
41	Nematode	Toxocara canis	2	5	Not possible	0	3	Insufficient explanation
42	Nematode	Toxocara canis	3	2	No answer	0	2	Insufficient explanation
43	Nematode	Toxocara canis	1	5	No answer	0	1	No selection of one option
44	Nematode	Toxocara canis	1	2	2	1	1
45	Nematode	Toxocara canis	1	5	No answer	0	3	No data for Korea
46	Protozoa	Plasmodium vivax	2	4		0	0	Not possible to interprete the figure
47	Protozoa	Plasmodium vivax	3	1	1	1	1
48	Protozoa	Plasmodium vivax	1	1	4	0	3
49	Protozoa	Plasmodium vivax	1	2	No answer	0	3	No info. on Korea’s malaria epidemiology
50	Protozoa	Plasmodium vivax	2	5	5	1	1
51	Nematode	Anisaksi simplex	2	4	Not possible	0	3	No enough knowledge
52	Nematode	Anisaksi simplex	3	5	5	1	1
53	Nematode	Anisaksi simplex	2	1	1	1	1
54	Trematode	Clonorchis sinensis	2	4	Not possible	0	3	No info. on Korea’s clonorchis epidemiology
55	Trematode	Clonorchis sinensis	1	3	2	0	3	wrong knowledge
56	Trematode	Clonorchis sinensis	1	2	2	1	2	Some inadequate explanation	Clonorchiasis is a type of parasitic infection caused by the consumption of raw or undercooked fish or crustaceans contaminated with the larvae of the Clonorchis sinensis worm.
57	Trematode	Clonorchis sinensis	3	3		1	2	Some inadequate explanation
58	Cestode	Taenia solium metacestode	2	1	1	1	1
59	Cestode	Taenia solium metacestode	2	2	Not possible	0	3	No enough knowledge
60	Cestode	Taenia solium metacestode	3	3	3	1	1
61	Cestode	Taenia solium metacestode	1	3	No one option	0	2
62	Cestode	Taenia solium metacestode	1	1	No one option	0	2
63	Arthropod	Sarcoptes scabiei	2	1	1	1	1
64	Arthropod	Sarcoptes scabiei	3	1	1	1	1
65	Protozoa	Plasmodium falciparum	2	1	1	1	1
66	Protozoa	Plasmodium falciparum	3	1	1	1	1
67	Arthropod	mosquito	1	1	1	1	1
68	Arthropod	Sarcoptes scabiei	2	1	1	1	1
69	Arthropod	Sarcoptes scabiei	3	3	3	1	1
70	Arthropod	mite	1	3	3	1	1
71	Arthropod	mite	1	2	4	0	3	wrong knowledge
72	Arthropod	mite	1	3	1	0	3	wrong knowledge
73	Arthropod	Phthirus pubis	2	2	2	1	2	Some inadequate explanation	Some inadequate explanation
74	Arthropod	Phthirus pubis	1	3	3	1	1
75	Arthropod	Pediculus humanus capitis	2	3	3	1	1
76	Arthropod	Pediculus humanus capitis	3	1	1	1	1	Some inadequate explanation	he treatment of choice for the five-year-old kindergarten child infested with head lice is hair shampooing with a medicated head lice treatment.
77	Arthropod	tick	1	1	4	0	3	wrong knowledge
78	Arthropod	tick	1	3	3	1	1
79	Arthropod	tick	1	2	2	1	1
						48
						0.607595

## Sheet: explanation
Yes or No	Explanation	Comment
0	3	Figure can not be interpreted.
1	1
0	3
1	1
1	1
1	1
0	3	nitazoxanide is explained.
0	1	Two options were selected
0	2	Answer is not included in 5 options
0	2	Two options were selected
1	1
0	3	One best option is wrong
1	1
1	1
1	1
1	1
1	1
1	1
0	3	wrong answer. Insuffiicient knowledge
1	1
0	2	wrong answer. Insuffiicient knowledge
1	1
1	1
1	2	Some inadequate explanation	It is important to note that additional testing, such as PCR or microscopy, would be necessary to confirm the diagnosis.
1	2	Some inadequate explanation	It is important to note that additional testing, such as PCR or microscopy, would be necessary to confirm the diagnosis.
0	2	Capital character and small character was not disrimiated by ChatGPT
1	1
1	1
1	1
1	1
1	1
0	2	Epidemiological information on Korea is short.
0	3	Not possible to interprete the figure
1	2		It is important to note that a definitive diagnosis of a parasite infection requires laboratory testing, and that the appearance of the parasite and its eggs alone may not be sufficient to identify it.--incorrect explanation
1	1
1
0	3	wrong answer. Insuffiicient knowledge
1	2	wrong explanation,	It is important to note that a definitive diagnosis of a parasite infection requires laboratory testing, and that the appearance of the parasite and its eggs alone may not be sufficient to identify it.-->wrong explanation
0	1	select option NOT presented.	explanation is good
0	3	wrong explanation,
0	3	Insufficient explanation
0	2	Insufficient explanation
0	1	No selection of one option
1	1
0	3	No data for Korea
0	0	Not possible to interprete the figure
1	1
0	3
0	3	No info. on Korea’s malaria epidemiology
1	1
0	3	No enough knowledge
1	1
1	1
0	3	No info. on Korea’s clonorchis epidemiology
0	3	wrong knowledge
1	2	Some inadequate explanation	Clonorchiasis is a type of parasitic infection caused by the consumption of raw or undercooked fish or crustaceans contaminated with the larvae of the Clonorchis sinensis worm.
1	2	Some inadequate explanation
1	1
0	3	No enough knowledge
1	1
0	2
0	2
1	1
1	1
1	1
1	1
1	1
1	1
1	1
1	1
0	3	wrong knowledge
0	3	wrong knowledge
1	2	Some inadequate explanation	Some inadequate explanation
1	1
1	1
1	1	Some inadequate explanation	he treatment of choice for the five-year-old kindergarten child infested with head lice is hair shampooing with a medicated head lice treatment.
0	3	wrong knowledge
1	1
1	1
48
0.607595

## Sheet: level
Knowledge	Yes or No
2	0
3	1
1	0
1	1
2	1
1	1
3	0
2	0
1	0
2	0
3	1
1	0
2	1
2	1
1	1
2	1
3	1
2	1
2	0
2	1
2	0
2	1
2	1
2	1
1	1
1	0
1	1
1	1
1	1
1	1
1	1
2	0
2	0
2	1
2	1
1	1
1	0
2	1
3	0
3	0
2	0
3	0
1	0
1	1
1	0
2	0
3	1
1	0
1	0
2	1
2	0
3	1
2	1
2	0
1	0
1	1
3	1
2	1
2	0
3	1
1	0
1	0
2	1
3	1
2	1
3	1
1	1
2	1
3	1
1	1
1	0
1	0
2	1
1	1
2	1
3	1
1	0
1	1
1	1

## Sheet: coding
Level of knowledge
1	recall type
2	interpretation type
3	problem-solving
Explanation
1	Good
2	Partial
3	Wrong
